# Supplementary material for: R97 at “Handlebar” Binding Mode in Active Pocket Plays an Important Role in Fe(II)/α-Ketoglutaric Acid-Dependent Dioxygenase cis-P3H-Mediated Selective Synthesis of (2S,3R)-3-Hydroxypipecolic Acid
Source: Molecules. 2023 Feb 15;28(4):1854. doi: 10.3390/molecules28041854 (PMC9968057; doi:10.3390/molecules28041854)
Supplement: Supplementary file 1 [file molecules-28-01854-s001.zip]

Archive with 1 entries (1 files):
- molecules-2207279-supplementary.pdf
